# Supplementary material for: Differences in the Endophytic Microbiome of Olive Cultivars Infected by Xylella fastidiosa across Seasons
Source: Pathogens. 2020 Sep 2;9(9):723. doi: 10.3390/pathogens9090723 (PMC7558191; doi:10.3390/pathogens9090723)
Supplement: Supplementary file 1 [file pathogens-09-00723-s001.zip]

Archive with 12 entries (12 files):
- Figure S1.tif
- Figure S2.tif
- Figure S3.tif
- File S1_Bacteria_abundances.xlsx
- File S2_Fungi_abundances.xlsx
- File S3_Archaea_abundances.xlsx
- File S4_Virus_abundances.xlsx
- Table S1.docx
- Table S2.docx
- Table S3.docx
- Table S4.docx
- Table S5.docx
