# Supplementary material for: Differences in the Endophytic Microbiome of Olive Cultivars Infected by Xylella fastidiosa across Seasons
Source: Pathogens. 2020 Sep 2;9(9):723. doi: 10.3390/pathogens9090723 (PMC7558191; doi:10.3390/pathogens9090723)
Supplement: Supplementary file 1 [file pathogens-09-00723-s001.zip › File S1_Bacteria_abundances.xlsx]

## Sheet: piechart_abundances
	WMSS				16S rDNA			Pearson correlation first 10th taxa
	Taxa	Abundance	Percentage		Taxa	Abundance	Percentage
Phylum
	Proteobacteria	4088865	86.78		Proteobacteria	4051	79.7598	0.995078
	Actinobacteria	232746	4.94		Bacteroidetes	443	8.72219
	Firmicutes	205500	4.36		Actinobacteria	373	7.34397
	Bacteroidetes	111998	2.38		Firmicutes	78	1.53574
	Tenericutes	32958	0.7		Deinococcus-Thermus	44	0.866312
	Fusobacteria	19393	0.41		FBP	26	0.511912
	Spirochaetes	14355	0.3		Verrucomicrobia	24	0.472534
	Deinococcus_Thermus	1915	0.04		Deferribacteres	19	0.374089
	Thermotogae	1176	0.02		Acidobacteria	12	0.236267
	Nitrospirae	995	0.02		Armatimonadetes	9	0.1772
	Deferribacteres	976	0.02
	Ignavibacteriae	774	0.02
Class
	Gammaproteobacteria	3621630	76.87		Gammaproteobacteria	2462	48.4741	0.870447
	Alphaproteobacteria	362954	7.7		Alphaproteobacteria	1564	30.7935
	Actinobacteria	232746	4.94		Actinobacteria	362	7.12739
	Bacilli	154365	3.28		Cytophagia	192	3.78027
	Betaproteobacteria	67860	1.44		Bacteroidia	129	2.53987
	Flavobacteriia	56401	1.2		Sphingobacteriia	78	1.53574
	Clostridia	48645	1.03		Clostridia	51	1.00413
	Cytophagia	36166	0.77		Deinococci	44	0.866312
	Mollicutes	32958	0.7		Flavobacteriia	44	0.866312
	Epsilonproteobacteria	30941	0.66		Bacilli	27	0.531601
	Fusobacteriia	19393	0.41		Betaproteobacteria	25	0.492223
	Spirochaetia	14355	0.3		Verrucomicrobiae	24	0.472534
	Sphingobacteriia	8338	0.18		Deferribacteres	19	0.374089
	Bacteroidia	8253	0.18		Acidobacteria	12	0.236267
	Deltaproteobacteria	5480	0.12		Thermoleophilia	11	0.216578
	Chitinophagia	2840	0.06		Fimbriimonadia	9	0.1772
	Deinococci	1915	0.04		Others (Unclassified)	26	0.511912
	Tissierellia	1635	0.03
	Thermotogae	1176	0.02
	Nitrospira_ class	995	0.02
	Deferribacteres	976	0.02
	Negativicutes	855	0.02
	Ignavibacteria	774	0.02
Order
	Xanthomonadales	3404284	72.25		Xanthomonadales	2034	40.0473	0.935371
	Rhizobiales	208094	4.42		Rhizobiales	640	12.6009
	Sphingomonadales	121218	2.57		Sphingomonadales	636	12.5222
	Bacillales	109991	2.33		Pseudomonadales	262	5.1585
	Pseudomonadales	92562	1.96		Rhodospirillales	205	4.03623
	Enterobacterales	66722	1.42		Cytophagales	192	3.78027
	Burkholderiales	63223	1.34		Micrococcales	190	3.74089
	Flavobacteriales	56401	1.2		Bacteroidales	129	2.53987
	Propionibacteriales	53277	1.13		Enterobacteriales	125	2.46111
	Micrococcales	49430	1.05		Kineosporiales	102	2.00827
	Streptomycetales	48587	1.03		Sphingobacteriales	78	1.53574
	Clostridiales	46575	0.99		Rickettsiales	77	1.51605
	Lactobacillales	44374	0.94		Frankiales	55	1.08289
	Cytophagales	36166	0.77		Clostridiales	51	1.00413
	Corynebacteriales	32132	0.68		Flavobacteriales	44	0.866312
	Campylobacterales	30941	0.66		Thermales	44	0.866312
	Fusobacteriales	19393	0.41		Betaproteobacteriales	36	0.708801
	Mycoplasmatales	19076	0.4		Burkholderiales	25	0.492223
	Pasteurellales	17669	0.38		Verrucomicrobiales	24	0.472534
	Micromonosporales	16869	0.36		Deferribacterales	19	0.374089
	Aeromonadales	13902	0.3		Lactobacillales	19	0.374089
	Rickettsiales	10349	0.22		Acidobacteriales	12	0.236267
	Entomoplasmatales	10105	0.21		Solirubrobacterales	11	0.216578
	Alteromonadales	9026	0.19		Fimbriimonadales	9	0.1772
	Geodermatophilales	8452	0.18		Pseudonocardiales	9	0.1772
	Rhodobacterales	8384	0.18		Bacillales	8	0.157511
	Sphingobacteriales	8338	0.18		Propionibacteriales	6	0.118133
	Bacteroidales	8253	0.18		Rhodobacterales	6	0.118133
	Spirochaetales	7303	0.15		Pasteurellales	5	0.0984446
	Pseudonocardiales	7207	0.15		Others (Unclassified)	26	0.511912
	Vibrionales	6606	0.14
	Rhodospirillales	6322	0.13
	Kineosporiales	5755	0.12
	Caulobacterales	4832	0.1
	Myxococcales	4482	0.1
	Brachyspirales	4139	0.09
	Legionellales	3931	0.08
	Neisseriales	3816	0.08
	Acholeplasmatales	3777	0.08
	Oceanospirillales	3057	0.06
	Thiotrichales	3040	0.06
	Leptospirales	2913	0.06
	Chitinophagales	2840	0.06
	Streptosporangiales	2757	0.06
	Frankiales	2589	0.05
	Actinomycetales	2579	0.05
	Pelagibacterales	2468	0.05
	Thermoanaerobacterales	2070	0.04
	Deinococcales	1915	0.04
	Tissierellales	1635	0.03
	Phreatobacter	1287	0.03
	Thermotogales	1176	0.02
	Jiangellales	1122	0.02
	Bifidobacteriales	1044	0.02
	Desulfovibrionales	998	0.02
	Nitrospirales	995	0.02
	Deferribacterales	976	0.02
	Nakamurellales	946	0.02
	Veillonellales	855	0.02
	Orbales	831	0.02
	Rhodocyclales	821	0.02
	Ignavibacteriales	774	0.02
Family
	Xanthomonadaceae	3404284	72.25		Xanthomonadaceae	2034	40.0473
	Methylobacteriaceae	128323	2.72		Sphingomonadaceae	586	11.5377
	Sphingomonadaceae	112917	2.4		Methylobacteriaceae	534	10.5139
	Pseudomonadaceae	78515	1.67		Pseudomonadaceae	240	4.72534
	Bradyrhizobiaceae	64772	1.37		Acetobacteraceae	205	4.03623
	Staphylococcaceae	62991	1.34		Cytophagaceae	192	3.78027
	Flavobacteriaceae	51930	1.1		Microbacteriaceae	190	3.74089
	Nocardioidaceae	50382	1.07		Enterobacteriaceae	125	2.46111
	Streptomycetaceae	48587	1.03		Bacteroidales S24-7 group	103	2.02796
	Burkholderiaceae	46769	0.99		Kineosporiaceae	102	2.00827
	Clostridiaceae	41831	0.89		X1174-901-12	89	1.75231
	Enterobacteriaceae	34716	0.74		Sphingobacteriaceae	78	1.53574
	Hymenobacteraceae	33341	0.71		Anaplasmataceae	77	1.51605
	Bacillaceae	33239	0.71		Geodermatophilaceae	55	1.08289
	Microbacteriaceae	29310	0.62		Lachnospiraceae	46	0.90569
	Streptococcaceae	24777	0.53		Blattabacteriaceae	44	0.866312
	Campylobacteraceae	23920	0.51		Thermaceae	44	0.866312
	Mycoplasmataceae	19076	0.4		Neisseriaceae	36	0.708801
	Pasteurellaceae	17669	0.38		Verrucomicrobiaceae	24	0.472534
	Erwiniaceae	17367	0.37		Moraxellaceae	22	0.433156
	Micromonosporaceae	16869	0.36		Deferribacteraceae	19	0.374089
	Corynebacteriaceae	14192	0.3		Rikenellaceae	18	0.3544
	Moraxellaceae	14047	0.3		Comamonadaceae	17	0.334712
	Aeromonadaceae	13902	0.3		Streptococcaceae	14	0.275645
	Fusobacteriaceae	12022	0.26		Acidobacteriaceae(Subgroup1)	12	0.236267
	Lactobacillaceae	10999	0.23		Beijerinckiaceae	11	0.216578
	Paenibacillaceae	10264	0.22		Gsoil-1167	11	0.216578
	Micrococcaceae	9038	0.19		Fimbriimonadaceae	9	0.1772
	Mycobacteriaceae	8674	0.18		Pseudonocardiaceae	9	0.1772
	Geodermatophilaceae	8452	0.18		Burkholderiaceae	8	0.157511
	Rhodobacteraceae	8384	0.18		Prevotellaceae	8	0.157511
	Anaplasmataceae	8371	0.18		Staphylococcaceae	8	0.157511
	Sphingobacteriaceae	8338	0.18		Aurantimonadaceae	6	0.118133
	Erythrobacteraceae	8301	0.18		Nocardioidaceae	6	0.118133
	Rhizobiaceae	7783	0.17		Rhodobacteraceae	6	0.118133
	Spiroplasmataceae	7769	0.16		Carnobacteriaceae	5	0.0984446
	Leptotrichiaceae	7371	0.16		Clostridiaceae	5	0.0984446
	Pseudonocardiaceae	7207	0.15		Pasteurellaceae	5	0.0984446
	Helicobacteraceae	7021	0.15		Others (Unclassified)	76	1.49636
	Comamonadaceae	6966	0.15
	Nocardiaceae	6792	0.14
	Vibrionaceae	6606	0.14
	Morganellaceae	6394	0.14
	Yersiniaceae	5804	0.12
	Kineosporiaceae	5755	0.12
	Enterococcaceae	5580	0.12
	Borreliaceae	5413	0.11
	Caulobacteraceae	4832	0.1
	Alcaligenaceae	4753	0.1
	Oxalobacteraceae	4735	0.1
	Phyllobacteriaceae	4475	0.09
	Bacteroidaceae	4419	0.09
	Brachyspiraceae	4139	0.09
	Intrasporangiaceae	3973	0.08
	Legionellaceae	3931	0.08
	Neisseriaceae	3816	0.08
	Acholeplasmataceae	3777	0.08
	Pseudoalteromonadaceae	3714	0.08
	Peptostreptococcaceae	3511	0.07
	Rhodospirillaceae	3467	0.07
	Halomonadaceae	3057	0.06
	Francisellaceae	3040	0.06
	Shewanellaceae	3019	0.06
	Leptospiraceae	2913	0.06
	Propionibacteriaceae	2895	0.06
	Acetobacteraceae	2855	0.06
	Chitinophagaceae	2840	0.06
	Cytophagaceae	2825	0.06
	Blattabacteriaceae	2785	0.06
	Prevotellaceae	2643	0.06
	Cellulomonadaceae	2631	0.06
	Frankiaceae	2589	0.05
	Actinomycetaceae	2579	0.05
	Polyangiaceae	2575	0.05
	Pelagibacteraceae	2468	0.05
	Pectobacteriaceae	2441	0.05
	Entomoplasmataceae	2336	0.05
	Dermabacteraceae	2257	0.05
	Bartonellaceae	2054	0.04
	Rickettsiaceae	1978	0.04
	Listeriaceae	1964	0.04
	Deinococcaceae	1915	0.04
	Spirochaetaceae	1890	0.04
	Gordoniaceae	1692	0.04
	Candidatus_Sulcia	1686	0.04
	Peptoniphilaceae	1635	0.03
	Leuconostocaceae	1630	0.03
	Gemella	1533	0.03
	Thermomonosporaceae	1520	0.03
	Carnobacteriaceae	1388	0.03
	Colwelliaceae	1328	0.03
	Phreatobacter	1287	0.03
	Streptosporangiaceae	1237	0.03
	Ruminococcaceae	1233	0.03
	Brevibacteriaceae	1209	0.03
	Candidatus_Azobacteroides	1191	0.03
	Fervidobacteriaceae	1176	0.02
	Jiangellaceae	1122	0.02
	Thermoanaerobacteraceae	1049	0.02
	Bifidobacteriaceae	1044	0.02
	Anaeromyxobacteraceae	1030	0.02
	Thermoanaerobacterales_Family_III__Incertae_Sedis	1021	0.02
	Bogoriellaceae	1012	0.02
	Desulfovibrionaceae	998	0.02
	Nitrospiraceae	995	0.02
	Deferribacteraceae	976	0.02
	Alteromonadaceae	965	0.02
	Nakamurellaceae	946	0.02
	Myxococcaceae	877	0.02
	Veillonellaceae	855	0.02
	Orbaceae	831	0.02
	Zoogloeaceae	821	0.02
	Dietziaceae	782	0.02
	Ignavibacteriaceae	774	0.02
	Xanthobacteraceae	687	0.01
Genus
	Xylella	3398898	72.14		Xylella	2028	39.9291
	Methylobacterium	116501	2.47		Methylobacterium	534	10.5139
	Sphingomonas	84375	1.79		Sphingomonas	477	9.39161
	Pseudomonas	78515	1.67		Pseudomonas	240	4.72534
	Staphylococcus	62991	1.34		Acidiphilium	177	3.48494
	Bradyrhizobium	52803	1.12		Hymenobacter	161	3.16992
	Streptomyces	47428	1.01		Amnibacterium	148	2.91396
	Clostridium	41831	0.89		Pantoea	112	2.20516
	Friedmanniella	37753	0.8		Kineosporia	102	2.00827
	Hymenobacter	33341	0.71		Wolbachia	77	1.51605
	Bacillus	27895	0.59		Novosphingobium	72	1.4176
	Klebsiella	26707	0.57		Candidatus Uzinura	44	0.866312
	Cupriavidus	20690	0.44		Modestobacter	44	0.866312
	Mycoplasma	19076	0.4		Thermus	44	0.866312
	Streptococcus	18644	0.4		Zymomonas	37	0.72849
	Pasteurella	15729	0.33		Lachnospiraceae NK4A136 group	36	0.708801
	Corynebacterium	14192	0.3		Neisseria	36	0.708801
	Aeromonas	13902	0.3		Spirosoma	31	0.610356
	Chryseobacterium	13778	0.29		Akkermansia	24	0.472534
	Burkholderia	12837	0.27		Acinetobacter	22	0.433156
	Sphingobium	12243	0.26		Microbacterium	21	0.413467
	Acinetobacter	12221	0.26		Mucispirillum	19	0.374089
	Campylobacter	12146	0.26		Acidovorax	17	0.334712
	Fusobacterium	12022	0.26		Roseomonas	16	0.315023
	Flavobacterium	11655	0.25		Streptococcus	14	0.275645
	Lactobacillus	10999	0.23		Escherichia-Shigella	13	0.255956
	Arcobacter	10772	0.23		Terriglobus	12	0.236267
	Methylorubrum	10410	0.22		Alistipes	11	0.216578
	Curtobacterium	9807	0.21		Geodermatophilus	11	0.216578
	Pantoea	9266	0.2		Methylocella	11	0.216578
	Nocardioides	8941	0.19		Blautia	10	0.196889
	Paenibacillus	8312	0.18		Actinomycetospora	9	0.1772
	Microbacterium	8306	0.18		Limnobacter	8	0.157511
	Spiroplasma	7769	0.16		Prevotellaceae UCG-001	8	0.157511
	Leptotrichia	7371	0.16		Staphylococcus	8	0.157511
	Plantactinospora	7239	0.15		Rikenellaceae RC9 gut group	7	0.137822
	Wolbachia	7084	0.15		Acidisphaera	6	0.118133
	Buchnera	6950	0.15		Aureimonas	6	0.118133
	Polynucleobacter	6880	0.15		Nocardioides	6	0.118133
	Micromonospora	6629	0.14		Paracoccus	6	0.118133
	Vibrio	6606	0.14		Stenotrophomonas	6	0.118133
	Polaribacter	6495	0.14		Actinobacillus	5	0.0984446
	Sphingopyxis	6435	0.14		Dolosigranulum	5	0.0984446
	Lactococcus	6133	0.13		Sarcina	5	0.0984446
	Novosphingobium	6030	0.13		Others	393	7.73774
	Kineococcus	5755	0.12
	Rhodopseudomonas	5678	0.12
	Enterococcus	5580	0.12
	Paracoccus	5131	0.11
	Helicobacter	5070	0.11
	Modestobacter	4988	0.11
	Mycobacterium	4752	0.1
	Mesorhizobium	4475	0.09
	Bacteroides	4419	0.09
	Brachyspira	4139	0.09
	Serratia	4066	0.09
	Legionella	3931	0.08
	Neisseria	3816	0.08
	Rhodococcus	3802	0.08
	Rhizobium	3773	0.08
	Pseudoalteromonas	3714	0.08
	Tenacibaculum	3611	0.08
	Clostridioides	3511	0.07
	Azospirillum	3467	0.07
	Massilia	3461	0.07
	Capnocytophaga	3448	0.07
	Mucilaginibacter	3337	0.07
	Escherichia	3297	0.07
	Arthrobacter	3160	0.07
	Amycolatopsis	3070	0.07
	Pseudonocardia	3061	0.06
	Francisella	3040	0.06
	Shewanella	3019	0.06
	Actinoplanes	3001	0.06
	Nocardia	2990	0.06
	Mycolicibacterium	2989	0.06
	Altererythrobacter	2985	0.06
	Stenotrophomonas	2963	0.06
	Bosea	2919	0.06
	Leptospira	2913	0.06
	Borrelia	2909	0.06
	Paraburkholderia	2889	0.06
	Spirosoma	2825	0.06
	Variovorax	2797	0.06
	Blattabacterium	2785	0.06
	Kocuria	2701	0.06
	Prevotella	2643	0.06
	Cellulomonas	2631	0.06
	Pedobacter	2618	0.06
	Frankia	2589	0.05
	Actinomyces	2579	0.05
	Sorangium	2575	0.05
	Erythrobacter	2559	0.05
	Elizabethkingia	2556	0.05
	Borreliella	2504	0.05
	Ralstonia	2486	0.05
	Candidatus_Pelagibacter	2468	0.05
	Brevundimonas	2467	0.05
	Bordetella	2461	0.05
	Agromyces	2443	0.05
	Sphingobacterium	2383	0.05
	Caulobacter	2365	0.05
	Aquimarina	2338	0.05
	Mesoplasma	2336	0.05
	Providencia	2318	0.05
	Achromobacter	2292	0.05
	Brachybacterium	2257	0.05
	Frondihabitans	2178	0.05
	Proteus	2148	0.05
	Geodermatophilus	2080	0.04
	Bartonella	2054	0.04
	Lysinibacillus	2051	0.04
	Clavibacter	1999	0.04
	Rickettsia	1978	0.04
	Brochothrix	1964	0.04
	Brevibacillus	1952	0.04
	Sulfurimonas	1951	0.04
	Candidatus_Phytoplasma	1944	0.04
	Haemophilus	1940	0.04
	Salmonella	1928	0.04
	Deinococcus	1915	0.04
	Sphingosinicella	1902	0.04
	Treponema	1890	0.04
	Rathayibacter	1852	0.04
	Aeromicrobium	1850	0.04
	Acholeplasma	1833	0.04
	Enterobacter	1827	0.04
	Moraxella	1826	0.04
	Roseomonas	1801	0.04
	Gramella	1786	0.04
	Porphyrobacter	1749	0.04
	Yersinia	1738	0.04
	Virgibacillus	1708	0.04
	Gordonia	1692	0.04
	Candidatus_Sulcia	1686	0.04
	Weissella	1630	0.03
	Cellulophaga	1592	0.03
	Oceanobacillus	1585	0.03
	Lysobacter	1584	0.03
	Leifsonia	1582	0.03
	Halomonas	1563	0.03
	Gemella	1533	0.03
	Actinomadura	1520	0.03
	Rhodobacter	1508	0.03
	Candidatus_Carsonella	1494	0.03
	Acidovorax	1476	0.03
	Arachidicoccus	1454	0.03
	Sinorhizobium	1439	0.03
	Microvirga	1412	0.03
	Carnobacterium	1388	0.03
	Flavisolibacter	1386	0.03
	Blastococcus	1384	0.03
	Rothia	1349	0.03
	Agrobacterium	1345	0.03
	Pectobacterium	1338	0.03
	Nitrobacter	1329	0.03
	Colwellia	1328	0.03
	Rhizorhabdus	1292	0.03
	Nonlabens	1289	0.03
	Ehrlichia	1287	0.03
	Phreatobacter	1287	0.03
	Microlunatus	1279	0.03
	Janthinobacterium	1274	0.03
	Nonomuraea	1237	0.03
	Ruminococcus	1233	0.03
	Maribacter	1221	0.03
	Brevibacterium	1209	0.03
	Serinicoccus	1193	0.03
	Candidatus_Azobacteroides	1191	0.03
	Thermosipho	1176	0.02
	Janibacter	1168	0.02
	Lacinutrix	1159	0.02
	Kitasatospora	1159	0.02
	Wigglesworthia	1151	0.02
	Agrococcus	1143	0.02
	Jiangella	1122	0.02
	Ornithinimicrobium	1114	0.02
	Dickeya	1103	0.02
	Marmoricola	1078	0.02
	Saccharothrix	1076	0.02
	Acetobacter	1054	0.02
	Thermoanaerobacter	1049	0.02
	Bifidobacterium	1044	0.02
	Oligotropha	1040	0.02
	Anaeromyxobacter	1030	0.02
	Micrococcus	1027	0.02
	Thermoanaerobacterium	1021	0.02
	Comamonas	1012	0.02
	Georgenia	1012	0.02
	Croceicoccus	1008	0.02
	Photorhabdus	1004	0.02
	Afipia	1003	0.02
	Myroides	1002	0.02
	Sulfurospirillum	1002	0.02
	Desulfovibrio	998	0.02
	Nitrospira	995	0.02
	Hydrogenophaga	988	0.02
	Pandoraea	987	0.02
	Deferribacter	976	0.02
	Alteromonas	965	0.02
	Citrobacter	957	0.02
	Nakamurella	946	0.02
	Mycobacteroides	933	0.02
	Labrenzia	924	0.02
	Arsenophonus	924	0.02
	Myxococcus	877	0.02
	Parvimonas	874	0.02
	Veillonella	855	0.02
	Luteimonas	839	0.02
	Gilliamella	831	0.02
	Sulfitobacter	821	0.02
	Azoarcus	821	0.02
	Tessaracoccus	813	0.02
	Auraticoccus	803	0.02
	Pseudarthrobacter	801	0.02
	Dietzia	782	0.02
	Ignavibacterium	774	0.02
	Peptoniphilus	761	0.02
	Kribbella	760	0.02
	Rhodoferax	693	0.01
	Pseudolabrys	687	0.01
	Blastomonas	640	0.01
	Neorhizobium	630	0.01
	Ensifer	596	0.01
	Phycicoccus	498	0.01
