# Supplementary material for: Differences in the Endophytic Microbiome of Olive Cultivars Infected by Xylella fastidiosa across Seasons
Source: Pathogens. 2020 Sep 2;9(9):723. doi: 10.3390/pathogens9090723 (PMC7558191; doi:10.3390/pathogens9090723)
Supplement: Supplementary file 1 [file pathogens-09-00723-s001.zip › File S2_Fungi_abundances.xlsx]

## Sheet: piechart_abundances
	WMSS				ITS
	Taxa	Abundance	Percentage		Taxa	Abundance	Percentage
Phylum
	Ascomycota	82737	77.91		Ascomycota	1530564	87.1208
	Basidiomycota	22670	21.35		Basidiomycota	145827	8.30058
	Microsporidia	789	0.74		Unclassified	80439	4.57864
Class
	Sordariomycetes	35606	33.53		Dothideomycetes	1172527	66.7411
	Saccharomycetes	22959	21.62		Unclassified	208892	11.8903
	Malasseziomycetes	19358	18.23		Eurotiomycetes	141514	8.05508
	Dothideomycetes	9243	8.7		Tremellomycetes	78140	4.44778
	Leotiomycetes	6627	6.24		Lecanoromycetes	42851	2.43911
	Eurotiomycetes	5792	5.45		Cystobasidiomycetes	38038	2.16515
	Schizosaccharomycetes	2510	2.36		Sordariomycetes	23961	1.36388
	Ustilaginomycetes	1754	1.65		Agaricomycetes	20073	1.14257
	Tremellomycetes	1558	1.47		Taphrinomycetes	18295	1.04136
	Unikaryonidae	789	0.74		Leotiomycetes	5246	0.298606
					Wallemiomycetes	3581	0.203833
					Arthoniomycetes	1309	0.0745092
					Pezizomycetes	1197	0.0681341
					Agaricostilbomycetes	406	0.0231098
					Malasseziomycetes	298	0.0169624
					Orbiliomycetes	261	0.0148563
					Saccharomycetes	241	0.0137179
Order
	Saccharomycetales	22959	21.62		Pleosporales	537042	30.5688
	Malasseziales	19358	18.23		Capnodiales	325207	18.511
	Hypocreales	11629	10.95		Unclassified	260883	14.8496
	Magnaporthales	11029	10.39		Dothideales	248105	14.1223
	Capnodiales	9243	8.7		Chaetothyriales	105026	5.97815
	Sordariales	8449	7.96		Tremellales	76229	4.33901
	Helotiales	6627	6.24		Phaeomoniellales	30886	1.75805
	Eurotiales	5792	5.45		Incertae sedis	30351	1.7276
	Glomerellales	4499	4.24		Lecanorales	23474	1.33616
	Schizosaccharomycetales	2510	2.36		Taphrinales	18295	1.04136
	Ustilaginales	1754	1.65		Agaricales	14485	0.824496
	Tremellales	1558	1.47		Hypocreales	14023	0.798199
	Unikaryonidae	789	0.74		Caliciales	11695	0.665688
					Myriangiales	9803	0.557994
					Teloschistales	7682	0.437265
					Togniniales	7564	0.430548
					Erythrobasidiales	5034	0.286539
					Wallemiales	3581	0.203833
					Eurotiales	3512	0.199906
					Helotiales	3473	0.197686
					Polyporales	2934	0.167005
					Cystobasidiales	2653	0.151011
					Onygenales	1981	0.11276
					Erysiphales	1773	0.10092
					Filobasidiales	1508	0.0858364
					Lichenostigmatales	1309	0.0745092
					Pezizales	1197	0.0681341
					Diaporthales	1193	0.0679064
					Venturiales	1004	0.0571484
					Hymenochaetales	976	0.0555546
					Russulales	919	0.0523101
					Corticiales	580	0.033014
					Sordariales	567	0.032274
					Cystofilobasidiales	374	0.0212883
					Malasseziales	298	0.0169624
					Agaricostilbales	287	0.0163362
					Orbiliales	261	0.0148563
					Saccharomycetales	241	0.0137179
					Trechisporales	179	0.0101888
					Phaeomoniellales	109	0.00620436
					Glomerellales	96	0.00546439
					Trichosporonales	29	0.0016507
					Xylariales	12	0.000683048
Family
	Malasseziaceae	19358	18.23		Unclassified	616024	35.0645
	Saccharomycetaceae	16311	15.36		Cucurbitariaceae	293973	16.7332
	Pyriculariaceae	11029	10.39		Aureobasidiaceae	247593	14.0932
	Nectriaceae	9793	9.22		Teratosphaeriaceae	168299	9.5797
	Mycosphaerellaceae	9243	8.7		Herpotrichiellaceae	104890	5.97041
	Sclerotiniaceae	6627	6.24		Tremellaceae	37710	2.14648
	Aspergillaceae	5792	5.45		Bulleribasidiaceae	33569	1.91077
	Sordariaceae	5126	4.83		Pleosporaceae	33311	1.89609
	Glomerellaceae	4499	4.24		Cladosporiaceae	30456	1.73358
	Chaetomiaceae	3323	3.13		Symmetrosporaceae	29959	1.70529
	Schizosaccharomycetaceae	2510	2.36		Lecanoraceae	23424	1.33331
	Debaryomycetaceae	2247	2.12		Taphrinaceae	18295	1.04136
	Pichiaceae	2003	1.89		Physciaceae	11695	0.665688
	Clavicipitaceae	1836	1.73		Elsinoaceae	8707	0.495609
	Ustilaginaceae	1754	1.65		Togniniaceae	7564	0.430548
	Cryptococcaceae	1558	1.47		Phaeomoniellaceae	6468	0.368163
	Dipodascaceae	1417	1.33		Erythrobasidiaceae	5034	0.286539
	Trichomonascaceae	981	0.92		Neodevriesiaceae	4335	0.246751
	Unikaryonidae	789	0.74		Schizophyllaceae	4101	0.233432
					Entolomataceae	4074	0.231895
					Teloschistaceae	4023	0.228992
					Inocybaceae	3795	0.216014
					Teloschistaceae	3659	0.208273
					Extremaceae	3657	0.208159
					Wallemiaceae	3581	0.203833
					Aspergillaceae	3512	0.199906
					Nectriaceae	3229	0.183797
					Poaceae	3011	0.171388
					Coriolaceae	2934	0.167005
					Mycosphaerellaceae	2660	0.151409
					Cystobasidiaceae	2653	0.151011
					Sclerotiniaceae	2256	0.128413
					Didymosphaeriaceae	2130	0.121241
					Incertae sedis	6763	0.384955
					Gymnoascaceae	1981	0.11276
					Bionectriaceae	1927	0.109686
					Strophariaceae	1833	0.104336
					Erysiphaceae	1773	0.10092
					Filobasidiaceae	1508	0.0858364
					Niessliaceae	1410	0.0802582
					Phaeococcomycetaceae	1309	0.0745092
					Bulleraceae	1295	0.0737123
					Morchellaceae	1197	0.0681341
					Diaporthaceae	1180	0.0671664
					Schizoporaceae	976	0.0555546
					Peniophoraceae	919	0.0523101
					Dissoconiaceae	655	0.0372831
					Didymellaceae	644	0.0366569
					Trichomeriaceae	608	0.0346078
					Cordycipitaceae	517	0.029428
					Corticiaceae	470	0.0267527
					Hypocreaceae	440	0.0250451
					Lophiostomataceae	437	0.0248743
					Hymenogastraceae	418	0.0237929
					Buckleyzymaceae	392	0.0223129
					Chaetomiaceae	388	0.0220852
					Cystofilobasidiaceae	374	0.0212883
					Malasseziaceae	298	0.0169624
					Orbiliaceae	261	0.0148563
					Hygrophoraceae	197	0.0112134
					Kondoaceae	139	0.00791198
					Agaricostilbaceae	122	0.00694433
					Punctulariaceae	110	0.00626128
					Celotheliaceae	109	0.00620436
					Lasiosphaeriaceae	97	0.00552131
					Plectosphaerellaceae	96	0.00546439
					Ramalinaceae	50	0.00284604
					Trichosporonaceae	29	0.0016507
					Chionosphaeraceae	26	0.00147994
					Valsaceae	13	0.000739969
					Apiosporaceae	12	0.000683048
Genus
	Malassezia	19358	18.23		Others (Unclassified)	744608	42.3836
	Pyricularia	11029	10.39		Kabatiella	243425	13.8559
	Fusarium	9793	9.22		Pyrenochaeta	160640	9.14374
	Botrytis	6627	6.24		Neocucurbitaria	133333	7.58941
	Cercospora	5806	5.47		Rhinocladiella	96490	5.49228
	Aspergillus	5792	5.45		Devriesia	66509	3.78574
	Tetrapisispora	5268	4.96		Catenulostroma	43971	2.50286
	Neurospora	5126	4.83		Symmetrospora	29959	1.70529
	Colletotrichum	4499	4.24		Lecanora	23424	1.33331
	Zymoseptoria	3437	3.24		Cryptococcus	20186	1.149
	Thermothelomyces	3323	3.13		Stemphylium	18704	1.06464
	Naumovozyma	2693	2.54		Taphrina	18295	1.04136
	Schizosaccharomyces	2510	2.36		Dioszegia	17002	0.967766
	Saccharomyces	2503	2.36		Vishniacozyma	16567	0.943005
	Pochonia	1836	1.73		Cladosporium	12184	0.693522
	Eremothecium	1781	1.68		Rinodina	11695	0.665688
	Kluyveromyces	1760	1.66		Togninia	7564	0.430548
	Cryptococcus	1558	1.47		Monticola	6494	0.369643
	Pichia	1475	1.39		Alternaria	5985	0.34067
	Yarrowia	1417	1.33		Cladophialophora	5768	0.328319
	Kazachstania	1384	1.3		Erythrobasidium	5034	0.286539
	Debaryomyces	1158	1.09		Schizophyllum	4101	0.233432
	Scheffersomyces	1089	1.03		Entoloma	4074	0.231895
	Sporisorium	982	0.92		Xanthoria	4023	0.228992
	Sugiyamaella	981	0.92		Inocybe	3795	0.216014
	Zygosaccharomyces	922	0.87		Vermiconia	3657	0.208159
	Encephalitozoon	789	0.74		Wallemia	3581	0.203833
	Ustilago	772	0.73		Pseudosasa	3011	0.171388
	Ogataea	528	0.5		Trametes	2934	0.167005
	others	26138			Cystobasidium	2653	0.151011
					Botrytis	2256	0.128413
					Fusicolla	2078	0.118281
					Geosmithia	1927	0.109686
					Blumeria	1715	0.097619
					Hypholoma	1636	0.0931223
					Coniosporium	1604	0.0913008
					Filobasidium	1508	0.0858364
					Eucasphaeria	1410	0.0802582
					Pseudotaeniolina	1309	0.0745092
					Genolevuria	1295	0.0737123
					Cryptocoryneum	1267	0.0721185
					Morchella	1197	0.0681341
					Diaporthe	1180	0.0671664
					Neocatenulostroma	1173	0.066768
					Aspergillus	1171	0.0666541
					Phaeococcomyces	1136	0.0646619
					Didymosphaeria	1117	0.0635804
					Xylodon	976	0.0555546
					Paradendryphiella	773	0.0439997
					Uwebraunia	655	0.0372831
					Didymella	644	0.0366569
					Knufia	608	0.0346078
					Pseudocercospora	608	0.0346078
					Chalara	531	0.0302249
					Arthrocatena	478	0.0272081
					Duportella	470	0.0267527
					Trichoderma	440	0.0250451
					Lophiostoma	437	0.0248743
					Helicodendron	432	0.0245897
					Hebeloma	418	0.0237929
					Buckleyzyma	392	0.0223129
					Cystofilobasidium	374	0.0212883
					Neodevriesia	307	0.0174747
					Penicillium	305	0.0173608
					Cylindrocarpon	300	0.0170762
					Malassezia	298	0.0169624
					Exophiala	271	0.0154255
					Comoclathris	237	0.0134902
					Collophora	214	0.012181
					Hygrophorus	197	0.0112134
					Retroconis	182	0.0103596
					Calcarisporium	149	0.00848118
					Bensingtonia	139	0.00791198
					Sterigmatomyces	122	0.00694433
					Recurvomyces	121	0.00688741
					Fusarium	117	0.00665972
					Toxicocladosporium	117	0.00665972
					Punctularia	110	0.00626128
					Aequabiliella	109	0.00620436
					Stropharia	100	0.00569207
					Cladorrhinum	97	0.00552131
					Lectera	96	0.00546439
					Erysiphe	58	0.0033014
					Chaetosphaeronema	55	0.00313064
					Lecania	50	0.00284604
					Ramularia	46	0.00261835
					Rachicladosporium	34	0.0019353
					Trichosporon	29	0.0016507
					Kurtzmanomyces	26	0.00147994
					Capnobotryella	23	0.00130918
					Teratosphaeria	15	0.000853811
					Phomopsis	13	0.000739969
					Arthrinium	12	0.000683048
