# Supplementary material for: Differences in the Endophytic Microbiome of Olive Cultivars Infected by Xylella fastidiosa across Seasons
Source: Pathogens. 2020 Sep 2;9(9):723. doi: 10.3390/pathogens9090723 (PMC7558191; doi:10.3390/pathogens9090723)
Supplement: Supplementary file 1 [file pathogens-09-00723-s001.zip › File S3_Archaea_abundances.xlsx]

## Sheet: piechart_abundances-5
	Taxa	Abundance	Percentage
phylum
1	p__Euryarchaeota	22488	81.56		Euryarchaeota	81.56
2	p__Crenarchaeota	2832	10.27		Crenarchaeota	10.27
3	p__Thaumarchaeota	2254	8.17		Thaumarchaeota	8.17
class
	c__Methanobacteria	9491	34.42
	c__Methanococci	4670	16.94
	c__Methanomicrobia	4007	14.53
	c__Thermoprotei	2832	10.27
	c__Thermococci	1630	5.91
	c__ Nitrosopumilales	1459	5.29
	c__Halobacteria	1330	4.82
	c__Archaeoglobi	753	2.73
	c__Thermoplasmata	607	2.2
	c__Nitrososphaeria	549	1.99
	c__ Candidatus_Nitrosotenuis	246	0.89
order
	o__Methanobacteriales	9491	34.42
	o__Methanococcales	4670	16.94
	o__Methanosarcinales	3734	13.54
	o__Sulfolobales	2326	8.44
	o__Thermococcales	1630	5.91
	o__Nitrosopumilales	1459	5.29
	o__Haloferacales	770	2.79
	o__Archaeoglobales	753	2.73
	o__Thermoplasmatales	607	2.2
	o__Nitrososphaerales	549	1.99
	o__Natrialbales	375	1.36
	o__Methanocellales	273	0.99
	o__Acidilobales	264	0.96
	o__ Candidatus_Nitrosotenuis	246	0.89
	o__Fervidicoccales	242	0.88
	o__Halobacteriales	185	0.67
family
	f__Methanobacteriaceae	9322	33.81
	f__Methanosarcinaceae	3734	13.54
	f__Methanococcaceae	3574	12.96
	f__Sulfolobaceae	2326	8.44
	f__Thermococcaceae	1630	5.91
	f__Nitrosopumilaceae	1459	5.29
	f__Methanocaldococcaceae	1096	3.97
	f__Archaeoglobaceae	753	2.73
	f__Nitrososphaeraceae	549	1.99
	f__Halorubraceae	497	1.8
	f__Picrophilaceae	431	1.56
	f__Natrialbaceae	375	1.36
	f__Haloferacaceae	273	0.99
	f__Methanocellaceae	273	0.99
	f__Caldisphaeraceae	264	0.96
	f__ Candidatus_Nitrosotenuis	246	0.89
	f__Fervidicoccaceae	242	0.88
	f__Halobacteriaceae	185	0.67
	f__Thermoplasmataceae	176	0.64
	f__Methanothermaceae	169	0.61
genus
	g__Methanosarcina	3561	12.91					Methanosarcina	12.91
	g__Methanobrevibacter	3512	12.74					Methanobrevibacter	12.74
	g__Methanothermobacter	3117	11.3					Methanothermobacter	11.3
	g__Methanococcus	2818	10.22					Methanococcus	10.22
	g__Methanobacterium	1394	5.06					Methanobacterium	5.06
	g__Thermococcus	1308	4.74					Thermococcus	4.74
	g__Methanosphaera	1299	4.71					Methanosphaera	4.71
	g__Nitrosopumilus	1292	4.69					Nitrosopumilus	4.69
	g__Methanocaldococcus	933	3.38					Methanocaldococcus	3.38
	g__Acidianus	930	3.37					Acidianus	3.37
	g__Methanothermococcus	756	2.74					Methanothermococcus	2.74
	g__Candidatus_Nitrosocosmicus	549	1.99					Others	24.14
	g__Sulfurisphaera	548	1.99
	g__Sulfolobus	538	1.95
	g__Archaeoglobus	512	1.86
	g__Picrophilus	431	1.56
	g__Pyrococcus	322	1.17
	g__Saccharolobus	310	1.12
	g__Halorubrum	308	1.12
	g__Halobellus	273	0.99
	g__Methanocella	273	0.99
	g__Caldisphaera	264	0.96
	g__Candidatus_Nitrosotenuis	246	0.89
	g__Fervidicoccus	242	0.88
	g__Ferroglobus	241	0.87
	g__Natronorubrum	236	0.86
	g__Salinigranum	189	0.69
	g__Halobacterium	185	0.67
	g__Thermoplasma	176	0.64
	g__Methanococcoides	173	0.63
	g__Methanothermus	169	0.61
	g__Candidatus_Nitrosomarinus	167	0.61
	g__Methanotorris	163	0.59
	g__Natrialba	139	0.5
