# Supplementary material for: Differences in the Endophytic Microbiome of Olive Cultivars Infected by Xylella fastidiosa across Seasons
Source: Pathogens. 2020 Sep 2;9(9):723. doi: 10.3390/pathogens9090723 (PMC7558191; doi:10.3390/pathogens9090723)
Supplement: Supplementary file 1 [file pathogens-09-00723-s001.zip › File S4_Virus_abundances.xlsx]

## Sheet: Virus
Taxa	Abundance	%
Genus
Begomovirus	14968	71.63
Pahexavirus	1148	5.49
Pandoravirus	992	4.75
Alphabaculovirus	721	3.45
unclassified_Phycodnaviridae	669	3.2
Nonanavirus	410	1.96
Prymnesiovirus	410	1.96
Betabaculovirus	268	1.28
Polybotosvirus	228	1.09
Chloriridovirus	197	0.94
Inhavirus	192	0.92
Fipvunavirus	184	0.88
Skunavirus	180	0.86
Caulimovirus	170	0.81
unclassified_Siphoviridae	160	0.77
	20897
